# Supplementary material for: Effects of Sedentary Behavior Interventions on Mental Well-Being and Work Performance While Working from Home during the COVID-19 Pandemic: A Pilot Randomized Controlled Trial
Source: Int J Environ Res Public Health. 2022 May 24;19(11):6401. doi: 10.3390/ijerph19116401 (PMC9180109; doi:10.3390/ijerph19116401)
Supplement: Supplementary file 1 [file ijerph-19-06401-s001.zip]

Archive with 1 entries (1 files):
- ijerph-1715728-supplementary.pdf
